# Supplementary material for: Influence of donor–recipient sex on engraftment of normal and leukemia stem cells in xenotransplantation
Source: Hemasphere. 2024 May 21;8(5):e80. doi: 10.1002/hem3.80 (PMC11107397; doi:10.1002/hem3.80)
Supplement: Supplementary file 4 — Supporting information. [file HEM3-8-e80-s005.xlsx]

## Sheet: Sheet1
Pat No	Age	Gender	WBC	FAB	Karyotype	FLT3	NPM1	Prognostic risk groups
1	74	M	174.1	AML M5A	ADD(21)(P11.2)	WT	Mutant	Int
2	41	F	19.6	AML M3 - Acute promyelocytic (APML)	T(15;17) +	WT	WT	Fav
3	65	M	112.8	AML M4 - Acute myelomonocytic leukemia	INV (16)	WT	WT	Fav
4	64	F	76.2	AML M5 - Acute monocytic leukemia	11Q23, MLL REARRANGEMENT	Not known	Not known	Not known
5	68	F	200.4	AML M1 - Acute myeloblastic with minimal maturation	NORMAL	ITD	Mutant	Int
6	36	M	62.6	AML M0 - Acute myeloblastic undifferentiated	Not known	WT	WT	Int
7	35	M	71.4	AML M4 - Acute myelomonocytic leukemia	+3, +10	WT	Mutant	Int
8	66	F	14.2	AML M1 - Acute myeloblastic with minimal maturation	NORMAL	WT	WT	Int
9	80	F	210.9	AML M1 - Acute myeloblastic with minimal maturation	NORMAL	ITD	Mutant	Int
10	41	M	148.8	AML M5 - Acute monocytic leukemia	DER (12) T(1;12) (Q11;P11.2)	WT	WT	Int
11	61	M	105.2	AML M4 - Acute myelomonocytic leukemia	DEL(7Q),TRISOMONY 8,GAIN OF 11Q	WT	WT	Not known
12	52	F	105	AML M3 - Acute promyelocytic (APML)	T(15;17), ADD(19)	ITD	WT	Fav
13	82	F	170.5	AML M5 - Acute monocytic leukemia	Not known	ITD	Mutant	Not known
14		M		AML	Not known	Not known	Not known	Not known
15	55	F	175.7	AML M4 - Acute myelomonocytic leukemia	NORMAL	ITD	Mutant	Int
17	43	M	159.6	AML M5A	T(9;11)	TKD	WT	Int
18	54	F	41.5	AML M0 - Acute myeloblastic undifferentiated	-5 +	WT	WT	Poor
19	24	F	120.1	AML M4 - Acute myelomonocytic leukemia	NORMAL	ITD	Mutant	Int
20	67	M	126.7	AML M1 - Acute myeloblastic with minimal maturation	TRISOMONY 13	ITD	Mutant	Int
21	36	M	251	AML M5A	T(6;11)(Q27;Q23)	WT	WT	Poor
22	65	F	24	AML	tAML complex	Not known	Not known	Not known
23	50	F	248	AML M4 - Acute myelomonocytic leukemia	NORMAL	ITD	Mutant	Int
25	57	M	49.5	AML M4 - Acute myelomonocytic leukemia	TRISOMY 21	ITD	WT	Int
26	39	M	26.5	AML M0 - Acute myeloblastic undifferentiated	INV(3)(Q21Q26) AND T(8;13)(P21;Q14)	Not known	Not known	Poor
27	82	F	85	AML M4 - Acute myelomonocytic leukemia	NORMAL	WT	Mutant	Int
28	71	M	52	2ND AML	NORMAL	ITD	WT	Int
29	33	M		AML M1	Normal	Not known	Not known	Not known
30	50	F	10	AML M2 - Acute myeloblastic with maturation	NORMAL	WT	Mutant	Int
31	65	F	6.1	AML M1 - Acute myeloblastic with minimal maturation	NORMAL	WT	Mutant	Int
32	56	F	11.3	AML M4 - Acute myelomonocytic leukemia	NORMAL	WT	WT	Int
33	72	F	116.8	AML M2 - Acute myeloblastic with maturation	NORMAL	ITD	Mutant	Int
34	56	M	1.4	AML M1 - Acute myeloblastic with minimal maturation	NORMAL	ITD	WT	Int
35	58	F	8	AML M2 - Acute myeloblastic with maturation	NORMAL	WT	WT	Int
36	62	F	94.3	AML M1 - Acute myeloblastic with minimal maturation	Not known	WT	Mutant	Not known
37	27	F	296.7	AML M4 - Acute myelomonocytic leukemia	NORMAL	ITD	WT	Int
38	52	M	11.3	AML M2 - Acute myeloblastic with maturation	T(6;9)	Not known	Mutant	Int
39	52	F	94.9	AML M4 - Acute myelomonocytic leukemia	INV (16)	WT	WT	Fav
40	28	M	40.6	AML M1 - Acute myeloblastic with minimal maturation	I(21)(Q10)	WT	WT	Int
