# Supplementary material for: Influence of donor–recipient sex on engraftment of normal and leukemia stem cells in xenotransplantation
Source: Hemasphere. 2024 May 21;8(5):e80. doi: 10.1002/hem3.80 (PMC11107397; doi:10.1002/hem3.80)
Supplement: Supplementary file 5 — Supporting information. [file HEM3-8-e80-s001.xlsx]

## Sheet: Sheet1
Pat No	Day 0 mutation screening	Primary Transplant NSG mice	Primary transplant NSGS mice	Primary transplant NBSGW mice	Post Xeno mutation screening mouse model
1	No	Yes	Yes	No	Not applicable
2	No	Yes	Yes	No	Not applicable
3	Yes	Yes	Yes	No	NSG, NSGS
4	No	Yes	Yes	No	Not applicable
5	Yes	Yes	Yes	No	Not available
6	Yes	Yes	Yes	No	Not available
7	Yes	No	Yes	Yes	NSGS
8	Yes	Yes	Yes	Yes	Not available
9	Yes	Yes	Yes	No	Not available
10	Yes	Yes	Yes	Yes	NSG,NSGS
11	No	Yes	Yes	No	Not applicable
12	No	No	Yes	Yes	Not applicable
13	Yes	Yes	Yes	No	Not available
14	Yes	Yes	Yes	Yes	NSG, NSGS, NBSGW
15	Yes	Yes	Yes	No	Not available
17	Yes	Yes	Yes	Yes	NSG, NSGS
18	No	Yes	Yes	No	Not applicable
19	Yes	Yes	Yes	Yes	NSG,NSGS
20	Yes	Yes	Yes	No	NSG,NSGS
21	Yes	Yes	Yes	Yes	Not available
22	No	Yes	Yes	No	Not applicable
23	Yes	Yes	Yes	No	Not available
25	No	Yes	Yes	No	Not applicable
26	No	Yes	Yes	No	Not applicable
27	Yes	Yes	Yes	No	Not available
28	No	Yes	Yes	No	Not applicable
29	Yes	No	Yes	No	Not available
30	No	Yes	Yes	No	Not applicable
31	Yes	No	Yes	No	Not available
32	No	Yes	Yes	No	Not applicable
33	Yes	Yes	Yes	No	NSG, NSGS
34	No	Yes	Yes	No	Not applicable
35	No	Yes	Yes	No	Not applicable
36	Yes	No	Yes	No	NSGS
37	Yes	Yes	Yes	No	NSG, NSGS
38	Yes	No	Yes	Yes	Not available
39	No	Yes	No	No	Not applicable
40	Yes	Yes	Yes	No	Not available
