# Supplementary material for: Influence of donor–recipient sex on engraftment of normal and leukemia stem cells in xenotransplantation
Source: Hemasphere. 2024 May 21;8(5):e80. doi: 10.1002/hem3.80 (PMC11107397; doi:10.1002/hem3.80)
Supplement: Supplementary file 6 — Supporting information. [file HEM3-8-e80-s008.xlsx]

## Sheet: Sheet1
Pat ID	Gene	Ensembl Gene ID	Amino Acid Change	VAF (%)
3	KIT	ENSG00000157404	Asp816Val	51
5	TET2	ENSG00000168769	Lys542Ter	49.93
5	TET2	ENSG00000168769	Gln764ProfsTer5	45.32
5	CEBPA	ENSG00000245848	Tyr181Ter	51.72
6	NRAS	ENSG00000213281	Gln61Pro	46.7033
6	PTEN	ENSG00000171862	Arg406Alafs*9	49.1228
6	PTEN	ENSG00000171862	Arg406Gly	49.1228
7	DNMT3A	ENSG00000119772	Arg882His	44.5498
7	PTPN11	ENSG00000179295	Gly503Ala	35.2941
8	WT1	ENSG00000184937	Leu408PhefsTer42	7.51
8	CEBPA	ENSG00000245848	Ser319ThrfsTer12	40.48
8	CEBPA	ENSG00000245848	Ile62ThrfsTer102	44.47
9	TET2	ENSG00000168769	Gly365AlafsTer7	48.8
9	TET2	ENSG00000168769	Glu846GlyfsTer7	47.53
10	KRAS	ENSG00000133703	Gly12Ser	71
10	ZRSR2	ENSG00000169249	Gly438_Ser439InsSR	83
13	DNMT3A	ENSG00000119772	Met682CysfsTer23	44.51
13	TET2	ENSG00000168769	Ser1369Ter	92.02
13	CBL	ENSG00000110395	Gly413Asp	91.54
14	RUNX1	ENSG00000159216	Leu56Ser	51
19	KIT	ENSG00000157404	Val530Ile	50.57
20	JAK3	ENSG00000105639	Pro151Arg	51.6779
20	DNMT3A	ENSG00000119772	Arg882His	47.0588
20	IDH1	ENSG00000138413	Tyr183Cys	55.5556
20	TET2	ENSG00000168769	Val1417Phe	93.1677
21	CSF3R	ENSG00000119535	Asn656Lys	16.9
21	DNMT3A	ENSG00000119772	Arg882His	43.98
21	TET2	ENSG00000168769	Val1417Phe	89.63
21	PTPN11	ENSG00000179295	Glu76Gly	8.38
21	ZRSR2	ENSG00000169249	Tyr274Ter	88.8
23	DNMT3A	ENSG00000119772	Thr691Asnfs*21	41.25
23	DNMT3A	ENSG00000119772	Asn501Ser	47.1154
23	TET2	ENSG00000168769	Cys1374Tyr	50.3226
23	TET2	ENSG00000168769	Val1423Serfs*2	37.5723
23	PDGFRB	ENSG00000113721	Arg507His	50.9677
23	ATM	ENSG00000149311	Phe858Leu	37.6812
23	ATM	ENSG00000149311	Pro1054Arg	46.1538
27	DNMT3A	ENSG00000119772	Pro718Ala	36.7347
27	IDH1	ENSG00000138413	Arg132His	46.5909
33	TET2	ENSG00000168769	Arg544Ter	49.35
36	DNMT3A	ENSG00000119772	Phe732del	44.2623
36	IDH1	ENSG00000138413	Arg132Cys	43.8272
36	JAK2	ENSG00000096968	Ser797Cys	44.2308
36	NOTCH1	ENSG00000148400	Arg2549Cys	55.7377
37	DNMT3A	ENSG00000119772	Arg882His	47
37	IDH2	ENSG00000182054	Arg140Gln	50
40	CEBPA	ENSG00000245848	Leu317_Thr317insGln	26
