# Supplementary material for: Influence of donor–recipient sex on engraftment of normal and leukemia stem cells in xenotransplantation
Source: Hemasphere. 2024 May 21;8(5):e80. doi: 10.1002/hem3.80 (PMC11107397; doi:10.1002/hem3.80)
Supplement: Supplementary file 7 — Supporting information. [file HEM3-8-e80-s004.xlsx]

## Sheet: Sheet1
Pat ID	Gene Mutation	Pre-transplanted cells (VAF %)	NSG-M1 (VAF %)	NSG-M2 (VAF %)	NSG-M3 (VAF %)	NSGS-M1 (VAF %)	NSGS-M2 (VAF %)	NSGS-M3 (VAF %)	NBSGW-M1 (VAF %)	NBSGW-M2 (VAF %)	NBSGW-M3 (VAF %)
3	cKit	51	30	30	16	6	3	10
14	FLT3	50	40	43		40	44	28	43	30	43
14	RUNX1	51	45	47		42	46	40
17	FLT3	41	50	50	45	52
33	NPM1	45	42			48
33	FLT3	10	27			22
36	IDH1	44				46	46	33
36	NPM1	48				24	20	17
37	DNMT3A	47	19			33	32	39
37	IDH2	50	32			39	28	47
7	NPM1	47				32.1388	31.242	28.9098
7	DNMT3A	45				54.8729	59.2664	62.8678
7	PTPN11	35				77.5259	12.685	18.5539
10	KRAS	71	4			0
19	NPM1	42	48.1239	51.7704		0.0421492	0.024005	0.119518
19	FLT3	47	48.7607	48.6116	47.7686	0	0	0
20	NPM1	35	41.0814			49.7475	45.0577	51.7602
20	FLT3	20	4.452			11.7492	7.28948	10.455
20	DNMT3A	47	54.3069			52.143	51.1703	51.2883
20	TET2	93	100			100	100	100
